# Supplementary material for: Interactions Between Morel Cultivation, Soil Microbes, and Mineral Nutrients: Impacts and Mechanisms
Source: J Fungi (Basel). 2025 May 24;11(6):405. doi: 10.3390/jof11060405 (PMC12193994; doi:10.3390/jof11060405)
Supplement: Supplementary file 1 [file jof-11-00405-s001.zip]

Archive with 1 entries (1 files):
- jof-3602664-supplementary.pdf
